# Supplementary material for: Screening of Bacteriophage Encoded Toxic Proteins with a Next Generation Sequencing-Based Assay
Source: Viruses. 2021 Apr 24;13(5):750. doi: 10.3390/v13050750 (PMC8145870; doi:10.3390/v13050750)
Supplement: Supplementary file 1 [file viruses-13-00750-s001.zip]

Archive with 1 entries (1 files):
- viruses-1186473-supplementary.pdf
